# Supplementary material for: Evaluating the efficacy of intragastric botulinum toxin a injections with two different quantities and sites for obesity
Source: PLoS One. 2025 Dec 19;20(12):e0339259. doi: 10.1371/journal.pone.0339259 (PMC12716756; doi:10.1371/journal.pone.0339259)
Supplement: S1 Data — (XLSX) [file pone.0339259.s001.xlsx]

## Sheet: 工作表1
			BL			1m			3m
		group	Weight	BMI	Body fat	Weight	BMI	Body fat	Weight	BMI	Body fat
		1	88.4	33.3	46.9	85.7	32.3	45.7	81.2	30.6	41.2
		1	67	27.5	38.8	62.5	25.7	36.3	59.8	24.6	33.3
		1	59.6	25.5	38.4	56.6	24.2	37.7	52.8	22.6	36.1
		1	71.2	27.1	41.1	68.1	25.9	39.9	67.2	25.6	38.2
		1	124.6	45.8	41.7	121.2	44.5	41.1	119.9	43.9	40.4
		1	102.8	35.6	34	97	33.6	32.9	91.2	31.5	30.1
		1	76.3	29.4	42.8	73.1	28.2	40.2	71.2	27.1	38.8
		1	84.8	30	42.4	75.6	26.8	39.2	75.6	26.8	39.2
		1	85	31.2	41.5	81.2	29.8	40.7	75.6	27.8	39.2
		1	84.1	30.9	41.9	78.7	28.9	40.1	76.6	28.1	39.5
		1	62	25.8	39.1	60.8	25.3	37.4	57.1	23.7	35.6
		1	70.3	28.8	43.7	69.1	28.4	42.8	67.1	27.5	40.1
		1	69.9	25.4	34.1	65.9	23.9	32.5	62.3	22.6	30.1
		1	101.2	33.8	36.9	96.1	32.1	34.4	90.2	30.1	29.8
		1	72.7	26.1	36.2	69.8	25	34.1	66.7	23.9	33.8
		1	110.1	36.8	36.7	108	36	34.6	106.6	34.6	34.6
		1	76.3	31	44.3	72.6	29.5	41.5	68.8	27.9	36.7
		1	90.6	31	44.7	88	30.3	43.8	85.2	29.1	41.4
		1	87.1	35.8	50.1	82.8	34	47.7	80	32.8	47.1
		1	83.7	31.9	44.4	81.1	30.9	43	78.2	29.8	40
		1	83.5	28.9	42.5	81.9	28.3	40.4	80.7	27.9	40.4
		1	75.2	28.3	40.5	69.3	26.1	37	67.9	25.6	35.3
		1	92.6	32.8	36.6	88.5	31.4	36.3	84.7	30	30.1
		1	84.7	30	30.1	83.8	29.7	32.5	83.1	29.4	29.5
		1	73.7	31.1	46.6	70.5	29.7	45.4	68.8	28.9	43.1
		1	86.5	29.9	28.3	81.9	28.3	27.2	78.8	27.3	26.4
		1	94.4	34.7	48	91.1	33.5	46.9	89.6	32.1	45
		1	70.3	25.8	40	67.7	24.9	39.3	63.4	23.3	37.3
		1	65.3	25.5	35.1	62.2	24.3	35.4	58.3	22.8	32.1
		1	100.9	34.9	48.9	98.1	33.9	48	92.2	31.9	44
		1	61.7	25	35.6	59.6	24.2	35.3	58.8	23.9	33.8
		1	105.9	38	52.3	99.9	35.8	50.2	90.5	32.5	47.2
		1	64	25	35.3	60.2	23.5	34.9	59.1	23.1	33.8
		2	66.8	26.4	41.2	65.1	25.8	41.1	63.2	25	39.8
		2	65.6	25	35.9	64.1	24.4	36.2	63.2	24	34.4
		2	92.8	36.3	51.1	90.2	35.2	49.9	87.3	34.1	45.6
		2	87.7	30.7	45.6	84.7	29.7	43.7	80	28	42
		2	92	31.8	45.6	90.6	31.3	44.6	87	30	41
		2	77.4	31.4	44.2	73.8	29.9	42.7	67.9	27.5	40
		2	73.3	31.3	44	72.3	30.9	43.5	70.6	30.2	41.2
		2	81.6	35.3	51.2	78.6	34	49.9	74.8	32.4	47.5
		2	77.6	30.7	44.5	77.2	30.5	44.7	75	29.7	43.2
		2	69.9	25.2	39.6	67.3	24.1	39.1	65.2	23.3	38.3
		2	81.6	31.1	44.2	79.7	30.4	44	66.8	25.5	42.2
		2	73.1	27.2	38.4	70	26	36.7	68.2	25.4	34.4
		2	81.8	30.8	33.1	81.6	30.7	33.3	80.2	30.2	33.1
		2	80.9	32.8	47.2	78.9	32	46.4	74.8	30.3	45
		2	86.2	31.7	45.8	85	31.2	45.6	83.3	30.6	44.6
		2	72.6	27.3	38.1	70.5	26.5	37.7	68.8	25.9	35.5
		2	96.9	33.1	46	94.6	32.4	32.5	91.2	31.2	29.8
		2	69.4	28.5	40.9	67.3	27.7	40.4	65.6	26.9	38.1
		2	63.2	25	35.2	61.1	23.9	35.1	58.9	23	34.9
		2	124.4	44	40.6	122.6	43.4	40.1	124.1	44	39.9
		2	77	30.1	43	72.8	28.4	41.9	64.7	25.3	37.7
		2	64.7	25.3	37.7	63.8	24.9	35	63.6	24.8	34.8
		2	76.2	27.3	40.1	74.3	26.6	39.6	72.2	25.9	38
		2	58.5	25	32.8	55	23.5	33.6	54	23	33
		2	62.6	25.4	38.1	61.1	24.8	37.3	60	24.3	37
		2	75.4	27.7	38.9	73.3	26.9	38.3	71.9	26.4	37.9
		2	86.3	30.9	43.6	84.1	30.2	43	81.4	29.2	43.3
		2	75.6	27.1	38.8	74.6	26.7	38.7	73.3	26.3	38.5
		2	109	35.6	34.2	103.6	33.8	32.2	102.8	33.6	32.1
		2	96.6	35.1	49.5	94.2	34.2	49	92.1	33.4	48.4
		2	61.6	25	36	59.4	24.1	34.7	58.8	23.9	34
		2	90	31.9	45.5	86.2	30.5	44.1	83.2	29.5	42.1
		2	78.5	27.2	38.5	77.4	26.8	38.5	75.9	26.3	37.7
		2	71.2	25	35.3	68.8	24.2	33.7	63.9	22.5	30.4
		2	91.3	28.8	29.4	85.7	26.7	26.5	77.4	24.4	23
		2	60.8	25	35.4	59.9	24.6	34.7	58.1	23.9	34.1
		2	104.8	36.7	36.6	102.3	35.8	36	100.6	35.2	35.4
		2	76.6	30.3	43.6	74.1	29.3	43.4	71.9	28.4	42.2
		2	60.6	25.2	35.8	59.8	24.9	34	58.8	24.5	33.8
		2	78.7	26.9	39.9	75.1	25.7	38.6	73.3	25	36.9
		2	74.4	31	45.1	73.5	30.6	44.8	71	29.6	43
		2	70.5	27.9	37	68.9	25.3	37	67.5	24.9	36.6
		2	62.4	25	34.8	59.7	23.9	37.2	55.7	22.3	30.1
		2	75.7	32.4	46.2	74.8	32	46	73.9	31.5	45.8
		2	64.5	25	31.5	62.3	24.3	32.8	59.9	23.4	30.7
		2	67.1	27.9	31.6	65.6	27.3	28.8	63.4	26.4	26
		3	90.9	30.7	43.8	87.2	29.5	43.5	83.5	28.2	39.8
		3	87.2	34.1	48.2	84.6	33	47.1	81.3	31.8	45
		3	75.1	25.1	21.6	73.8	24.7	22.3	70.5	23.6	21
		3	103.8	31	30.4	99.8	29.8	29.1	95.4	28.5	27.8
		3	64	25	31.8	59.9	21.5	29.9	57.5	20.6	27.9
		4	72.8	25.8	36	72.5	25.7	38.2	71.5	25.3	35.5
		4	110.1	34	34.1	105.2	32.5	32.9	101.5	31.3	31
		4	101.3	35.5	37.7	99.2	34.7	36.3	97.4	34.1	34.8
		4	66.3	26.2	38.5	65.3	25.8	37.5	63.5	25.1	35.7
		4	73.6	28.8	41.9	71.2	27.8	40.1	68.9	26.9	39.3
		4	73	28.5	41.2	70.9	27.7	39.5	68.6	26.8	39.5
		4	64.1	25.7	37.3	63.1	25.6	37.7	60.2	25.6	37.7
		4	77.9	29.7	44.2	75.5	28.8	44	74.5	28.4	43.8
		4	68.1	28	40.5	66.7	27.4	39.8	64.8	26.6	37.5
		4	78.1	28.7	40.7	76.2	28	40	73.8	27.1	38.9
		4	61.9	26.8	37.1	59.8	25.9	34.2	58.6	25.4	35.5
		4	77.5	33.1	46.4	76	32.5	46	75	32	45
		4	68.3	25.4	34.2	65	24.6	31	61.2	23	27.1
		4	74.3	27.6	39.6	71.2	26.5	38	68.8	25.6	36.5
		4	81.2	28.8	37.5	78.3	27.7	40	75.6	26.8	39.2
		4	70.5	27.9	40.8	68.4	27.1	38.7	68.4	38.7	38.7
		4	71.6	25.1	34.9	69.5	23.2	34	68	22.7	33.2
		4	74.6	29.9	41.6	72.3	29	41	71	28.4	40.2
		4	90	31.1	30	89	30.8	30	88.5	30.6	29
